# Supplementary material for: Identification of novel therapeutic targets for blocking acantholysis in pemphigus
Source: Br J Pharmacol. 2020 Sep 21;177(22):5114–30. doi: 10.1111/bph.15233 (PMC7588822; doi:10.1111/bph.15233)
Supplement: Supplementary file 1 — Table S1. Supporting Information [file BPH-177-5114-s001.xlsx]

## Sheet: General Information
Target-selective Inhibitor Library (96-well)
	For more information on Selleck library service, please contact us via +1-832-582-8158 or info@selleckchem.com
	Product Details:
	Formulation		A unique collection of 141 target-selective inhibitors.
	Container		96 Well Format Sample Storage Tube With Screw Cap and Optional 2D Barcode
	Stability		2 weeks | 4°C | in DMSO
			3 months | ﹣20°C | in DMSO
			6 months | ﹣80°C | in DMSO
	Shipping		Blue ice
	Packaged under inert gas		Yes
	Plate layout: L3500-01
		1	2	3	4	5	6	7	8	9	10	11	12
	a	AZD6244 (Selumetinib)	Bortezomib (Velcade)	Lenalidomide (Revlimid)	Nilotinib (AMN-107)	Rapamycin (Sirolimus)	Vandetanib (Zactima)	Y-27632 2HCl	Enzastaurin (LY317615)	Nutlin-3	PHA-665752	SB 216763	Empty
	b	MK-2206 2HCl	PD153035 HCl	Vismodegib (GDC-0449)	Iniparib (BSI-201)	Linsitinib (OSI-906)	Varespladib (LY315920)	Odanacatib (MK 0822)	Abiraterone (CB-7598)	YM155	MLN8237 (Alisertib)	ADL5859 HCl	Empty
	c	17-AAG (Tanespimycin)	Barasertib (AZD1152-HQPA)	MK-8245	ABT-751	TGX-221	XAV-939	BIBR 1532	Fulvestrant (Faslodex)	Decitabine	Dutasteride	Doxorubicin (Adriamycin)	Empty
	d	PFI-1	Topotecan HCl	2-Methoxyestradiol	Letrozole	MDV3100 (Enzalutamide)	Ramelteon (TAK-375)	Celecoxib	IC-87114	BX-795	Doxazosin mesylate	Etomidate	Empty
	e	Rigosertib (ON-01910)	AS-605240	Tipifarnib (Zarnestra)	Zibotentan (ZD4054)	SP600125	SB 525334	Fludarabine (Fludara)	NVP-BEP800	Tadalafil (Cialis)	MK-1775	Quizartinib (AC220)	Empty
	f	BIX 02189	CP 673451	EX 527	AM-1241	Dapagliflozin	Nebivolol (Bystolic)	Pimobendan (Vetmedin)	KU-60019	BS-181 HCl	BIRB 796 (Doramapimod)	Tie2 kinase inhibitor	Empty
	g	Candesartan (Atacand)	H 89 2HCl	Allopurinol (Zyloprim)	Enalaprilat dihydrate	Ranitidine (Zantac)	Clemastine Fumarate	PCI-34051	PF 573228	Roflumilast (Daxas)	GSK1292263	PF-4708671	Empty
	h	Rosuvastatin calcium (Crestor)	SB 743921	BGJ398 (NVP-BGJ398)	Aliskiren hemifumarate	DAPT (GSI-IX)	Mubritinib (TAK 165)	SB590885	PF 3716556	TAME	Ketanserin (Vulketan Gel)	Clozapine (Clozaril)	Empty
	Plate layout: L3500-02
		1	2	3	4	5	6	7	8	9	10	11	12
	a	Donepezil HCl (Aricept)	Pancuronium (Pavulon)	Salbutamol sulfate (Albuterol)	Xylazine HCl	Tolterodine tartrate (Detrol LA)	Tolvaptan (OPC-41061)	URB597	BMS-806 (BMS 378806)	A66	TAK-875	NU7441 (KU-57788)	Empty
	b	CHIR-124	ADX-47273	KX2-391	ZM 336372	JTC-801	AZ 3146	PAC-1	CH5424802	Tofacitinib (CP-690550, Tasocitinib)	APO866 (FK866)	CEP33779	Empty
	c	CI994 (Tacedinaline)	Tideglusib	TPCA-1	Dizocilpine (MK 801)	ML130	GW441756	WZ 811	GW9662	Evacetrapib (LY2484595)	Pifithrin-α	Rimonabant (SR141716)	Empty
	d	Entacapone	Sitagliptin phosphate monohydrate	Mirabegron (YM178)	Sodium 4-Aminosalicylate	PTC124 (Ataluren)	Birinapant (TL32711)	Stattic	SANT-1	IPA-3	NLG919	TCID	Empty
	e	10058-F4	SMI-4a	RGD (Arg-Gly-Asp) Peptides	Tariquidar	NSC 23766	PRT062607 (P505-15, PRT2607, BIIB057) HCl	UPF 1069	GW2580	ABT-199 (GDC-0199 )	Empty	Empty	Empty
	f	Empty	Empty	Empty	Empty	Empty	Empty	Empty	Empty	Empty	Empty	Empty	Empty
	g	Empty	Empty	Empty	Empty	Empty	Empty	Empty	Empty	Empty	Empty	Empty	Empty
	h	Empty	Empty	Empty	Empty	Empty	Empty	Empty	Empty	Empty	Empty	Empty	Empty

## Sheet: Chemical Data
Item Name	Smiles	Plate Location	CAS Number	Concentration	molecular weight	Catalog Number	Target	Description	Other Libraries
AZD6244 (Selumetinib)	C1=C2C(=C(C(=C1C(NOCCO)=O)NC3=CC=C(C=C3Cl)Br)F)N=CN2C	a1-L3500-01	606143-52-6	10 mM	457.68	S1008	MEK1	AZD6244 (Selumetinib, ARRY-142886) is highly potent to inhibit MEK1 with IC50 of 14 nM.	L1100,L1200,L2300,L3000,L3300,
Bortezomib (Velcade)	C1=CN=CC(=N1)C(N[C@H](C(N[C@H](B(O)O)CC(C)C)=O)CC2=CC=CC=C2)=O	a2-L3500-01	179324-69-7	10 mM	384.24	S1013	20S proteasome	Bortezomib is a potent 20S proteasome inhibitor with Ki of 0.6 nM.	L1100,L1300,L2300,L2500,L2600,L3000,
Lenalidomide (Revlimid)	C1=CC(=C2C(=C1)C(N(C2)C3C(NC(CC3)=O)=O)=O)N	a3-L3500-01	191732-72-6	10 mM	259.26	S1029	TNF-α	Lenalidomide (Revlimid, CC-5013) is a TNF-α secretion inhibitor with IC50 of 13 nM.	L1100,L1300,L2300,L3000,L3200,
Nilotinib (AMN-107)	C1(=CC=C(C(=C1)NC2=NC=CC(=N2)C3=CN=CC=C3)C)C(=O)NC4=CC(=CC(=C4)N5C=C(N=C5)C)C(F)(F)F	a4-L3500-01	641571-10-0	10 mM	529.52	S1033	Bcr-Abl	Nilotinib (AMN-107, Tasigna) is a Bcr-Abl inhibitor with IC50 less than 30 nM.	L1100,L1200,L1300,L2300,L3000,
Rapamycin (Sirolimus)	[C@@H]1([C@@H](C[C@@H](CC1)C[C@H]([C@@H]2CC([C@@H](/C=C(\C)[C@H]([C@@H](C([C@@H](C[C@@H](/C=C/C=C/C=C(/[C@H](C[C@@H]3CC[C@H]([C@](C(C(N4CCCC[C@@H](C(O2)=O)4)=O)=O)(O3)O)C)OC)C)C)C)=O)OC)O)C)=O)C)OC)O	a5-L3500-01	53123-88-9	10 mM	914.18	S1039	mTOR	Rapamycin (Sirolimus, AY-22989, WY-090217) is a specific mTOR inhibitor with IC50 of ~0.1 nM.	L1100,L1200,L1300,L2300,L2400,L2600,L2800,L3000,
Vandetanib (Zactima)	C12=C(C(=NC=N1)NC3=C(C=C(C=C3)Br)F)C=C(C(=C2)OCC4CCN(CC4)C)OC	a6-L3500-01	443913-73-3	10 mM	475.35	S1046	VEGFR2	Vandetanib (Zactima, ZD6474) is a potent inhibitor of VEGFR2 with IC50 of 40 nM.	L1100,L1200,L1300,L1800,L2300,L3000,
Y-27632 2HCl	[C@@H]1(CC[C@@H](CC1)[C@@H](C)N)C(=O)NC2(C=CN=CC=2).Cl.Cl	a7-L3500-01	129830-38-2	10 mM	320.26	S1049	ROCK1	Y-27632 2HCl is a selective ROCK1 (p160ROCK) inhibitor with Ki of 140 nM.	L1100,L1200,L2300,L2600,L3000,
Enzastaurin (LY317615)	C1=CC=C2C(=C1)C(=CN2C3CCN(CC3)CC4=NC=CC=C4)C5C(NC(C=5C6C7C(N(C=6)C)=CC=CC=7)=O)=O	a8-L3500-01	170364-57-5	10 mM	515.61	S1055	PKCβ	Enzastaurin (LY317615) is a potent PKC inhibitor for PKCβ, PKCα, PKCγ and PKCε with IC50 of 6 nM, 39 nM, 83 nM and 110 nM, respectively.	L1100,L1200,L2300,L3000,
Nutlin-3	N1(C(C(N=C1C2=C(C=C(C=C2)OC)OC(C)C)C3=CC=C(C=C3)Cl)C4=CC=C(C=C4)Cl)C(=O)N5CCNC(C5)=O	a9-L3500-01	890090-75-2	10 mM	581.5	S1061	MDM2	Nutlin-3 is a potent and selective Mdm2 (RING finger-dependent ubiquitin protein ligase for itself and p53) antagonist with IC50 of 90 nM.	L1100,L2300,L2600,L3000,L3200,
PHA-665752	C1=CC=C(C(=C1Cl)CS(C2=CC3=C(C=C2)NC(C/3=C/C4=C(C(=C(N4)C)C(N5[C@H](CCC5)CN6CCCC6)=O)C)=O)(=O)=O)Cl	a10-L3500-01	477575-56-7	10 mM	641.61	S1070	c-Met	PHA-665752 is a potent, selective and ATP-competitive c-Met inhibitor with IC50 of 9 nM.	L1100,L1200,L1800,L2300,L3000,
SB 216763	C1=CC=CC2=C1N(C=C2C3=C(C(NC3=O)=O)C4=CC=C(C=C4Cl)Cl)C	a11-L3500-01	280744-09-4	10 mM	371.22	S1075	GSK-3α	SB 216763 is a potent and selective GSK-3α inhibitor with IC50 of 34.3 nM.	L1100,L1200,L2100,L2300,L2800,L3000,
MK-2206 2HCl	C1(=CC=CC=C1)C2(=C(N=C3C(=C2)C4N(C=C3)C(NN=4)=O)C5=CC=C(C=C5)C6(CCC6)N).Cl.Cl	b1-L3500-01	1032350-13-2	10 mM	480.39	S1078	Akt	MK-2206 2HCl is a highly selective inhibitor of Akt1, Akt2 and Akt3 with IC50 of 8 nM, 12 nM and 65 nM, respectively.	L1100,L1200,L2300,L2800,L3000,
PD153035 HCl	C1(=C(C=C2C(=C1)C(=NC=N2)NC3=CC(=CC=C3)Br)OC)OC.Cl	b2-L3500-01	183322-45-4	10 mM	396.67	S1079	EGFR	PD153035 is a potent and specific inhibitor of EGFR with Ki and IC50 of 5.2 pM and 29 pM, respectively.	L1100,L1200,L1800,L2300,L2400,L3000,
Vismodegib (GDC-0449)	C1(=C(C=C(C=C1)NC(C2=CC=C(C=C2Cl)S(C)(=O)=O)=O)C3=NC=CC=C3)Cl	b3-L3500-01	879085-55-9	10 mM	421.3	S1082	hedgehog	GDC-0449 (Vismodegib, HhAntag691) is a potent, novel and specific hedgehog inhibitor with IC50 of 3 nM and also inhibits P-gp with IC50 of 3.0 μM.	L1100,L1300,L2100,L2300,L3000,
Iniparib (BSI-201)	C1=CC(=C(C=C1C(N)=O)[N+](=O)[O-])I	b4-L3500-01	160003-66-7	10 mM	292.03	S1087	PARP1	BSI-201 (Iniparib, SAR240550) is a PARP1 inhibitor.	L1100,L2300,L3000,
Linsitinib (OSI-906)	C1=C(C=C2C(=C1)C=CC(=N2)C3=CC=CC=C3)C4=C5N(C(=N4)[C@H]6C[C@@](C6)(C)O)C=CN=C5N	b5-L3500-01	867160-71-2	10 mM	421.49	S1091	IGF-1R	OSI-906 (Linsitinib) is a selective inhibitor of IGF-1R and IR with IC50 of 35 nM and 75 nM, respectively.	L1100,L1200,L1800,L2300,L3000,
Varespladib (LY315920)	C1(N(C2=C(C=1C(C(N)=O)=O)C(=CC=C2)OCC(=O)O)CC3=CC=CC=C3)CC	b6-L3500-01	172732-68-2	10 mM	380.39	S1110	PLA	LY315920 (Varespladib) is a potent and selective secretory phospholipase A2 (sPLA) inhibitor with IC50 of 7 nM.	L1100,
Odanacatib (MK 0822)	C1=C(C=CC(=C1)C2=CC=C(C=C2)[C@H](N[C@H](C(=O)NC3(C#N)CC3)CC(C)(C)F)C(F)(F)F)S(=O)(=O)C	b7-L3500-01	603139-19-1	10 mM	525.56	S1115	Cathepsin K	Odanacatib (MK 0822) is a potent, selective, and neutral inhibitor of human and rabbit cathepsin K with IC50 of 0.2 nM and 1 nM , respectively.	L1100,L2500,
Abiraterone (CB-7598)	C1[C@@H](CC2[C@](C1)([C@]3([C@@](CC=2)([C@]4([C@](CC3)(C(=CC4)C5=CN=CC=C5)C)[H])[H])[H])C)O	b8-L3500-01	154229-19-3	10 mM	349.51	S1123	CYP17	Abiraterone (CB-7598) is a potent CYP17 inhibitor with IC50 of 2 nM.	L1100,L1300,L2300,L3000,
YM155	C1(=CC=C2C(=C1)C(C3=C(C2=O)N(C(=N3CC4=NC=CN=C4)C)CCOC)=O).[Br-]	b9-L3500-01	781661-94-7	10 mM	443.29	S1130	Survivin	YM155 is a potent IAP (inhibitor of apoptosis protein via E3 ubiquitin ligase) inhibitor for survivin with IC50 of 0.54 nM.	L1100,L2300,L2600,L3000,L3200,
MLN8237 (Alisertib)	C1=CC=C(C(=C1OC)C2=NCC3=C(C4=C2C=C(C=C4)Cl)N=C(N=C3)NC5=CC(=C(C=C5)C(O)=O)OC)F	b10-L3500-01	1028486-01-2	10 mM	518.92	S1133	Aurora A	MLN8237 (Alisertib) is a selective Aurora A inhibitor with IC50 of 1.2 nM.	L1100,L1200,L2300,L2600,L3000,
ADL5859 HCl	C1(=CC=C2C(=C1O)C(=CC3(O2)CCNCC3)C4=CC=C(C=C4)C(=O)N(CC)CC).Cl	b11-L3500-01	850173-95-4	10 mM	428.95	S1139	δ-opioid receptor	ADL5859 HCl is a δ-opioid receptor agonist with Ki of 0.8 nM.	L1100,L2200,
17-AAG (Tanespimycin)	C1(=C2C(C(=CC1=O)NC(C(=C\C=C/[C@@H]([C@H](/C(=C/[C@@H]([C@H]([C@H](C[C@@H](C2)C)OC)O)C)C)OC(=O)N)OC)/C)=O)=O)NCC=C	c1-L3500-01	75747-14-7	10 mM	585.69	S1141	HSP 90	17-AAG (Tanespimycin) is a potent HSP90 inhibitor with IC50of 5 nM.	L1100,L3000,
Barasertib (AZD1152-HQPA)	C1(=CC=C2C(=C1)N=CN=C2NC3NN=C(C=3)CC(NC4=CC=CC(=C4)F)=O)OCCCN(CCO)CC	c2-L3500-01	722544-51-6	10 mM	507.56	S1147	Aurora B	AZD1152-HQPA (Barasertib) is a highly selective Aurora B inhibitor with IC50 of 0.37 nM.	L1100,L1200,L1900,L2300,L2600,L3000,
MK-8245	N1N(N=NC=1C2=CC(=NO2)N3CCC(CC3)OC4C(=CC=C(C=4)F)Br)CC(=O)O	c3-L3500-01	1030612-90-8	10 mM	467.25	S1158	SCD	MK-8245 is an inhibitor of stearoyl-CoA desaturase (SCD) which targets the liver with IC50 of 1 nM for human SCD1 and 3 nM for both rat SCD1 and mouse SCD1.	L1100,L2900,
ABT-751	C1=C(C=CC(=C1)S(=O)(=O)NC2=C(N=CC=C2)NC3=CC=C(C=C3)O)OC	c4-L3500-01	141430-65-1	10 mM	371.41	S1165	β-tubulin	ABT-751 (E7010) binds to the colchicine site on β-tubulin and inhibits polymerization of microtubules.	L1100,L2300,L3000,
TGX-221	C1=C(C=C(C2N1C(C=C(N=2)N3CCOCC3)=O)C(C)NC4=CC=CC=C4)C	c5-L3500-01	663619-89-4	10 mM	364.44	S1169	p110β	TGX-221 is a potent, selective PI3K inhibitor for p110β with IC50 of 8.5 nM.	L1100,L1200,L2800,
XAV-939	C1=CC(=CC=C1C(F)(F)F)C2=NC(=C3C(=N2)CCSC3)O	c6-L3500-01	284028-89-3	10 mM	312.31	S1180	Wnt/β-catenin	XAV-939 is a selective Wnt β-catenin-mediated transcription inhibitor for TNKS1 and TNKS2 with IC50 of 11 nM and 4 nM, respectively.	L1100,L2100,L2300,L3000,
BIBR 1532	C1=CC=C2C(=C1)C=C(C=C2)/C(=C/C(NC3=C(C=CC=C3)C(=O)O)=O)C	c7-L3500-01	321674-73-1	10 mM	331.36	S1186	Telomerase	BIBR 1532 is a potent and selective telomerase inhibitor with IC50 of 100 nM.	L1100,L2300,L3000,
Fulvestrant (Faslodex)	C1(C=CC2[C@@]3(CC[C@]4([C@H](CC[C@@]([C@]([C@@H](CC(C=1)=2)CCCCCCCCCS(=O)CCCC(C(F)(F)F)(F)F)3[H])4[H])O)C)[H])O	c8-L3500-01	129453-61-8	10 mM	606.77	S1191	ER	Fulvestrant is an estrogen receptor (ER) antagonist with IC50 of 0.094 nM.	L1100,L1300,L2200,L3000,
Decitabine	[C@H]1(O[C@@H]([C@H](C1)O)CO)N2C=NC(=NC2=O)N	c9-L3500-01	2353-33-5	10 mM	228.21	S1200	DNA Methyltransferase	Decitabine is a potent inhibitor of DNA methylation with IC50 of 438 nM and 4.38 nM in HL-60 and KG1a cells, respectively.	L1100,L1300,L1900,L2300,L3000,
Dutasteride	C1C(N[C@]2([C@](C=1)([C@]3([C@@](CC2)([C@]4([C@](CC3)([C@@H](CC4)C(NC5=CC(=CC=C5C(F)(F)F)C(F)(F)F)=O)C)[H])[H])[H])C)[H])=O	c10-L3500-01	164656-23-9	10 mM	528.53	S1202	5-alpha Reductase	Dutasteride is a 5-alpha-reductase inhibitor	L1100,L1300,
Doxorubicin (Adriamycin)	C1(=CC=C2C(=C1OC)C(C3=C(C2=O)C(=C4C(=C3O)[C@@H](C[C@@](C4)(C(CO)=O)O)O[C@]5(C[C@@H]([C@@H]([C@@H](O5)C)O)N)[H])O)=O).Cl	c11-L3500-01	25316-40-9	10 mM	579.98	S1208	Topo II	Doxorubicin (Adriamycin) is an antibiotic agent that inhibits DNA topoisomerase II and induces DNA damage and apoptosis.	L1100,L1300,L2300,L2400,L2600,L3000,
PFI-1	C1(=CC=C2C(=C1)CN(C(N2)=O)C)NS(=O)(=O)C3=C(C=CC=C3)OC	d1-L3500-01	1403764-72-6	10 mM	347.39	S1216	BRD4	PFI-1 is a selective BET (bromodomain-containing protein) inhibitor for BRD4 with IC50 of 0.22 μM.	L1100,L1900,L2400,L2600,
Topotecan HCl	C1(C=CC2C(C=1CN(C)C)=CC3=C(N=2)C4N(C3)C(C5=C(C=4)[C@](C(OC5)=O)(CC)O)=O)O.Cl	d2-L3500-01	119413-54-6	10 mM	457.91	S1231	Topo I	Topotecan (Hycamtin, NSC 609699) is a topoisomerase I inhibitor for MCF-7 Luc cells and DU-145 Luc cells with IC50 of 13 nM and 2 nM, respectively.	L1100,L1300,L2300,L3000,
2-Methoxyestradiol	C1(=C(C=C2C(=C1)[C@]3([C@@](CC2)([C@]4([C@](CC3)([C@@H](CC4)O)C)[H])[H])[H])O)OC	d3-L3500-01	362-07-2	10 mM	302.41	S1233	HIF-1α	2-Methoxyestradiol is a tubulin polymerization inhibitor and also decreases HIF-1 activity.	L1100,L1300,L1900,L2300,L2600,L3000,
Letrozole	C1=CC(=CC=C1C(N2N=CN=C2)C3=CC=C(C=C3)C#N)C#N	d4-L3500-01	112809-51-5	10 mM	285.3	S1235	Aromatase	Letrozole is a third generation inhibitor of aromatase with IC50 of 0.07-20 nM.	L1100,L1300,L2300,L2400,L3000,
MDV3100 (Enzalutamide)	C1(=C(C=CC(=C1)N2C(N(C(C2(C)C)=O)C3=CC=C(C(=C3)C(F)(F)F)C#N)=S)C(NC)=O)F	d5-L3500-01	915087-33-1	10 mM	464.44	S1250	AR	MDV3100 is an androgen-receptor (AR) antagonist with IC50 of 36 nM.	L1100,L1300,L2300,L3000,
Ramelteon (TAK-375)	C1=C2C(=C3C(=C1)CC[C@H]3CCNC(CC)=O)CCO2	d6-L3500-01	196597-26-9	10 mM	259.34	S1259	MT Receptor	Ramelteon (TAK-375) is a novel melatonin receptor agonist for human MT1 and MT2 receptors and chick forebrain melatonin receptors with Ki of 14 pM, 112 pM and 23.1 pM, respectively.	L1100,L1300,L2200,
Celecoxib	C1(=CC=C(C=C1)S(N)(=O)=O)N2C(=CC(=N2)C(F)(F)F)C3=CC=C(C=C3)C	d7-L3500-01	169590-42-5	10 mM	381.37	S1261	COX-2	Celecoxib is a selective COX-2 inhibitor with IC50 of 40 nM.	L1100,L1300,L2300,L2400,L3000,
IC-87114	C12=C(N=C(N(C1=O)C3=C(C=CC=C3)C)CN4C=NC5=C4N=CN=C5N)C=CC=C2C	d8-L3500-01	371242-69-2	10 mM	397.43	S1268	p110δ	IC-87114 is a selective inhibitor of PI3Kδ with IC50 of 0.5 μM.	L1100,L1200,L2300,L2800,L3000,
BX-795	N1(CCCC1)C(=O)NC2C=C(C=CC=2)NC3N=C(C(=CN=3)I)NCCCNC(C4=CC=CS4)=O	d9-L3500-01	702675-74-9	10 mM	591.47	S1274	PDK-1	BX795 is a potent and specific TBK1, IKKε and PDK-1 inhibitor with IC50 of 6 nM, 41 nM and 111 nM, respectively.	L1100,L1200,L2100,L2300,L2800,L3000,
Doxazosin mesylate	C12(=CC(=C(C=C1C(=NC(=N2)N3CCN(CC3)C(C4COC5=C(O4)C=CC=C5)=O)N)OC)OC).S(=O)(O)(=O)C	d10-L3500-01	77883-43-3	10 mM	547.58	S1324	α1	Doxazosin mesylate is an alpha-1 adrenergic receptor blocker.	L1100,L1300,L2200,L2400,
Etomidate	N1(C(=CN=C1)C(OCC)=O)C(C)C2=CC=CC=C2	d11-L3500-01	33125-97-2	10 mM	244.29	S1329	GABAA receptor	Etomidate is a GABAA receptors agonist at GABAA receptors.	L1100,L1300,L2200,L2700,
Rigosertib (ON-01910)	C1(=C(C=C(C=C1OC)OC)OC)/C=C/S(CC2=CC=C(C(=C2)NCC([O-])=O)OC)(=O)=O.[Na+]	e1-L3500-01	1225497-78-8	10 mM	473.47	S1362	PLK-1	Rigosertib (Estybon, Novonex, ON-01910) is a non-ATP-competitive inhibitor of PLK1 (Polo-like kinase 1) with IC50 of 9 nM.	L1100,L1200,L3000,
AS-605240	C1(=CC=C2C(=C1)N=CC=N2)/C=C3\SC(NC3=O)=O	e2-L3500-01	648450-29-7	10 mM	257.27	S1410	p110γ	AS-605240 is a novel, potent and selective PI3Kγ inhibitor with IC50 of 8 nM.	L1100,L1200,L2800,
Tipifarnib (Zarnestra)	C1=CC(=CC=C1[C@](C2=CN=CN2C)(C3=CC4=C(C=C3)N(C(C=C4C5=CC(=CC=C5)Cl)=O)C)N)Cl	e3-L3500-01	192185-72-1	10 mM	489.4	S1453	FTase	Tipifarnib (Zarnestra, R115777) is a potent and specific farnesyltransferase (FTase) inhibitor with IC50 of 0.6 nM.	L1100,L2300,L3000,
Zibotentan (ZD4054)	C1(C(=CC=CN=1)S(=O)(=O)NC2C(=NC(=CN=2)C)OC)C3C=CC(=CC=3)C4OC=NN=4	e4-L3500-01	186497-07-4	10 mM	424.43	S1456	ETA	Zibotentan (ZD4054) is a specific Endothelin A (ETA) antagonist with IC50 of 21 nM.	L1100,L2200,L2300,L3000,
SP600125	C1C=CC2=C(C=1)C(C3=C4C2=NNC4=CC=C3)=O	e5-L3500-01	129-56-6	10 mM	220.23	S1460	JNK	SP600125 is a broad-spectrum JNK inhibitor for JNK1, JNK2 and JNK3 with IC50 of 40 nM, 40 nM and 90 nM, respectively.	L1100,L1200,L2100,L3300,
SB 525334	C1(=CC=C2C(=C1)N=CC=N2)C3NC(=NC=3C4=CC=CC(=N4)C)C(C)(C)C	e6-L3500-01	356559-20-1	10 mM	343.42	S1476	ALK5	SB 525334 is a potent and selective inhibitor of TGF-β1 (ALK5) with IC50 of 14.3 nM.	L1100,L1200,L2100,L2300,L3000,
Fludarabine (Fludara)	O1[C@@H]([C@H]([C@@H]([C@H]1N2C3=C(N=C2)C(=NC(=N3)F)N)O)O)CO	e7-L3500-01	21679-14-1	10 mM	285.23	S1491	STAT1	Fludarabine (Fludara, F-ara-A, NSC 118218) is a STAT1 activation inhibitor and a DNA synthesis inhibitor.	L1100,L1300,L2100,L2300,L3000,
NVP-BEP800	C1=C(C(=CC(=C1Cl)OCCN2CCCC2)C3=NC(=NC4=C3C=C(S4)C(NCC)=O)N)Cl	e8-L3500-01	847559-80-2	10 mM	480.41	S1498	HSP90β	NVP-BEP800 is a novel, fully synthetic HSP90β inhibitor with IC50 of 58 nM.	L1100,
Tadalafil (Cialis)	N1(CC(N2[C@@](C1=O)(CC3=C([C@H]2C4=CC=C5C(=C4)OCO5)NC6=C3C=CC=C6)[H])=O)C	e9-L3500-01	171596-29-5	10 mM	389.4	S1512	PDE5	Tadalafil is a PDE-5 inhibitor with IC50 of 1.8 nM.	L1100,L1300,
MK-1775	C1=CC(=NC(=C1)C(O)(C)C)N2N(C(C3=C2N=C(N=C3)NC4=CC=C(C=C4)N5CCN(CC5)C)=O)CC=C	e10-L3500-01	955365-80-7	10 mM	500.6	S1525	Wee1	MK-1775 is a potent and selective Wee1 inhibitor with IC50 of 5.2 nM.	L1100,L2300,L3000,
Quizartinib (AC220)	C1=C(C=CC(=C1)C2N=C3N(C=2)C4C(S3)=CC(=CC=4)OCCN5CCOCC5)NC(NC6C=C(ON=6)C(C)(C)C)=O	e11-L3500-01	950769-58-1	10 mM	560.67	S1526	FLT3	AC220 (Quizartinib) is a potent and selective inhibitor of Flt3ITD and Fltwt with IC50 of 1.1 nM and 4.2 nM, respectively.	L1100,L1200,L1800,L2300,L3000,
BIX 02189	C1=C(C=C2C(=C1)/C(C(N2)=O)=C(/NC3=CC(=CC=C3)CN(C)C)C4=CC=CC=C4)C(N(C)C)=O	f1-L3500-01	1094614-85-3	10 mM	440.54	S1531	MEK5	BIX02189 is a selective inhibitor of MEK5 with IC50 of 1.5 nM.	L1100,L1200,L3300,
CP 673451	C1=CC(=C2C(=C1)C=CC(=N2)N3C4=CC=C(C=C4N=C3)OCCOC)N5CCC(CC5)N	f2-L3500-01	343787-29-1	10 mM	417.5	S1536	PDGFR	CP 673451 is a potent PDGFR-β inhibitor with an IC50 of 1 nM.	L1100,L1200,L1800,L2400,
EX 527	N1C2=C(C3=C1C=CC(=C3)Cl)CCCC2C(=O)N	f3-L3500-01	49843-98-3	10 mM	248.71	S1541	SIRT1	EX 527 is a potent and selective SIRT1 inhibitor with IC50 of 38 nM.	L1100,L1900,L2300,L2600,L3000,
AM-1241	C1=CC2=C(C=C1)N(C=C2C(C3=CC(=CC=C3I)[N+](=O)[O-])=O)CC4N(CCCC4)C	f4-L3500-01	444912-48-5	10 mM	503.33	S1544	CB2	AM-1241 is a selective CB2 agonist with Ki of 3.4 nM.	L1100,L2200,
Dapagliflozin	C1(=CC=C(C(=C1)CC2=CC=C(C=C2)OCC)Cl)[C@@H]3O[C@@H]([C@H]([C@@H]([C@@H]3O)O)O)CO	f5-L3500-01	461432-26-8	10 mM	408.87	S1548	hSGLT2	Dapagliflozin is a potent and selective hSGLT2 inhibitor with EC50 of 1.1 nM.	L1100,L2200,L2300,L2900,L3000,
Nebivolol (Bystolic)	C1(=C(C=C2C(=C1)O[C@](CC2)([C@@H](CNC[C@H]([C@@]3(CCC4=C(O3)C=CC(=C4)F)[H])O)O)[H])F).Cl	f6-L3500-01	152520-56-4	10 mM	441.9	S1549	β1	Nebivolol selectively inhibits β1-adrenoceptor with IC50 of 0.8 nM.	L1100,L1300,L2200,
Pimobendan (Vetmedin)	C1=C2C(=CC=C1C3C(CC(NN=3)=O)C)NC(=N2)C4=CC=C(C=C4)OC	f7-L3500-01	74150-27-9	10 mM	334.37	S1550	PDE3	Pimobendan is a selective inhibitor of PDE3 with IC50 of 0.32 μM.	L1100,L1300,
KU-60019	C1=C(C=CC2=C1CC3=C(S2)C(=CC=C3)C4=CC(C=C(O4)N5CCOCC5)=O)NC(CN6C[C@@H](O[C@@H](C6)C)C)=O	f8-L3500-01	925701-49-1	10 mM	547.67	S1570	ATM	KU-60019 is a potent and specific ATM inhibitor with IC50 of 6.3 nM.	L1100,L1200,L2300,L2800,L3000,
BS-181 HCl	C1(=CC(=NC2N1N=CC=2C(C)C)NCCCCCCN)NCC3(=CC=CC=C3).Cl	f9-L3500-01	1397219-81-6?	10 mM	416.99	S1572	CDK5	BS-181 is a highly selective CDK inhibitor for CDK7 with IC50 of 21 nM.	L1100,L1200,
BIRB 796 (Doramapimod)	C1=C(C2=C(C(=C1)OCCN3CCOCC3)C=CC=C2)NC(NC4=CC(=NN4C5=CC=C(C=C5)C)C(C)(C)C)=O	f10-L3500-01	285983-48-4	10 mM	527.66	S1574	p38α MAPK	BIRB 796 (Doramapimod) is a highly selective p38α MAPK inhibitor with Kd of 0.1 nM.	L1100,L1200,L2300,L3000,L3300,
Tie2 kinase inhibitor	C12=C(C=CC(=C1)C3=C(N=C(N3)C4=CC=C(C=C4)S(C)=O)C5=CC=NC=C5)C=C(C=C2)OC	f11-L3500-01	948557-43-5	10 mM	439.53	S1577	Tie-2	Tie2 kinase inhibitor is a potent and selective Tie2 inhibitor with IC50 of 0.25 μM.	L1100,L1200,L1800,L2300,L3000,
Candesartan (Atacand)	C1(=CC=C(C=C1)C2=CC=CC=C2C3N=NNN=3)CN4C5=C(N=C4OCC)C=CC=C5C(O)=O	g1-L3500-01	139481-59-7	10 mM	440.45	S1578	angiotensin II receptor	Candesartan is an angiotensin II receptor antagonist with IC50 of 0.26 nM.	L1100,L1300,
H 89 2HCl	C1(=CC=C(C2=C1C=NC=C2)S(NCCNC/C=C/C3=CC=C(C=C3)Br)(=O)=O).Cl.Cl	g2-L3500-01	130964-39-5	10 mM	519.28	S1582	PKA	H 89 2HCl is a mutiple-targeted inhibitor for S6K1, MSK1, PKA, ROCKII, PKBα and MAPKAP-K1b with IC50 of 80 nM, 120 nM, 135 nM, 270 nM, 2600 nM and 2800 nM, respectively.	L1100,L2800,
Allopurinol (Zyloprim)	N1=CN=C2C(C1=O)=CNN2	g3-L3500-01	315-30-0	10 mM	136.11	S1630	xanthine oxidase	Allopurinol (Zyloprim) is a xanthine oxidase inhibitor with an IC50 of 7.82±0.12 μM.	L1100,L1300,L2200,
Enalaprilat dihydrate	C1(=CC=CC(=C1)CC[C@@H](C(O)=O)N[C@H](C(N2[C@@H](CCC2)C(=O)O)=O)C).O.O	g4-L3500-01	84680-54-6	10 mM	348.4	S1657	ACE	Enalaprilat is an angiotensin-converting enzyme (ACE) inhibitor with IC50 of 1.94 nM.	L1100,L1300,
Ranitidine (Zantac)	N(CC1=CC=C(O1)CSCCN/C(=C/[N+](=O)[O-])NC)(C)C.Cl	g5-L3500-01	66357-59-3	10 mM	350.86	S1801	Histamine H2-receptor	Ranitidine (Zantac) is a histamine H2-receptor antagonist with IC50 of 3.3 ± 1.4 μM.	L1100,L1300,L2200,
Clemastine Fumarate	C1(=C(C=CC(=C1)Cl)[C@](OCC[C@@H]2N(CCC2)C)(C3=CC=CC=C3)C).OC(/C=C/C(O)=O)=O	g6-L3500-01	14976-57-9	10 mM	459.96	S1847	Histamine H1-receptor	Clemastine Fumarate (Clemastine) is a selective histamine H1 receptor antagonist with IC50 of 3 nM.	L1100,L1300,L2200,
PCI-34051	N1(C=CC2C=CC(=CC1=2)C(=O)NO)CC3C=CC(=CC=3)OC	g7-L3500-01	950762-95-5	10 mM	296.32	S2012	HDAC8	PCI-34051 is a potent and specific HDAC8 inhibitor with IC50 of 10 nM.	L1100,L1900,L2600,
PF 573228	N1C(CCC2C=C(C=CC1=2)NC3N=C(C(=CN=3)C(F)(F)F)NCC4C=C(C=CC=4)S(=O)(=O)C)=O	g8-L3500-01	869288-64-2	10 mM	491.49	S2013	FAK	PF 573228 is a inhibitor of FAK with IC50 of 4 nM.	L1100,L2300,L3000,
Roflumilast (Daxas)	N1=CC(=C(C(=C1)Cl)NC(C2=CC=C(C(=C2)OCC3CC3)OC(F)F)=O)Cl	g9-L3500-01	162401-32-3	10 mM	403.21	S2131	PDE4	Roflumilast (Daxas) is a selective inhibitor of PDE4 with IC50 of 0.2-4.3 nM.	L1100,L1300,
GSK1292263	C1(C=CC(=CN=1)OCC2CCN(CC2)C3=NC(=NO3)C(C)C)C4C=CC(=CC=4)S(=O)(=O)C	g10-L3500-01	1032823-75-8	10 mM	456.56	S2149	GPR119	GSK-1292263 is a novel GPR119 agonist.	L1100,L2900,
PF-4708671	N1C(=NC2=C1C=CC(=C2)C(F)(F)F)CN3CCN(C4=NC=NC=C4CC)CC3	g11-L3500-01	1255517-76-0	10 mM	390.41	S2163	S6K1	PF-4708671 is a cell-permeable inhibitor of p70 ribosomal S6 kinase (S6K1 isoform) with Ki of 20 nM and IC50 of 160 nM.	L1100,L2400,L2800,
Rosuvastatin calcium (Crestor)	[Ca+2].N1(=C(N=C(C(=C1C(C)C)C=C[C@@H](O)C[C@H](CC([O-])=O)O)C2=CC=C(C=C2)F)N(S(C)(=O)=O)C).N3=C(N=C(C(=C3C(C)C)C=C[C@@H](O)C[C@H](CC([O-])=O)O)C4=CC=C(C=C4)F)N(S(C)(=O)=O)C	h1-L3500-01	147098-20-2	10 mM	500.57	S2169	HMG-CoA reductase	Rosuvastatin calcium is an competitive inhibitor of HMG-CoA reductase with IC50 of 11 nM.	L1100,L1300,
SB 743921	C1(=CC(=CC=C1)CC2C(C3=C(OC=2[C@H](N(C(=O)C4=CC=C(C=C4)C)CCCN)C(C)C)C=C(C=C3)Cl)=O).Cl	h2-L3500-01	940929-33-9	10 mM	553.52	S2182	kinesin spindle protein	SB 743921 is a KSP inhibitor with IC50 of 0.2 nM, 0.07 nM, 1.7 nM, 0.06 nM and 14.4 nM in SKOV3, Colo205, MV522, MX1 and P388 cell lines, respectively.	L1100,L2300,L3000,
BGJ398 (NVP-BGJ398)	N(C(=O)NC1C(=C(C=C(C=1Cl)OC)OC)Cl)(C)C2N=CN=C(C=2)NC3C=CC(=CC=3)N4CCN(CC4)CC	h3-L3500-01	872511-34-7	10 mM	560.48	S2183	FGFR	BGJ398 (NVP-BGJ398) is a potent and selective inhibitor of FGFR1, FGFR2 and FGFR3 with IC50 of 0.9 nM, 1.4 nM and 1 nM, respectively.	L1100,L1200,L1800,
Aliskiren hemifumarate	C(/C=C/C(O)=O)(O)=O.C1(=C(C=C(C=C1)C[C@@H](C[C@@H]([C@H](C[C@H](C(NCC(C(N)=O)(C)C)=O)C(C)C)O)N)C(C)C)OCCCOC)OC.C2(=C(C=C(C=C2)C[C@@H](C[C@@H]([C@H](C[C@H](C(NCC(C(N)=O)(C)C)=O)C(C)C)O)N)C(C)C)OCCCOC)OC	h4-L3500-01	173334-58-2	10 mM	609.83	S2199	renin	Aliskiren hemifumarate is a direct renin inhibitor with IC50 of 1.5 nM.	L1100,L1300,
DAPT (GSI-IX)	C1(=CC(=CC(=C1)CC(=O)N[C@@H](C)C(N[C@H](C(=O)OC(C)(C)C)C2=CC=CC=C2)=O)F)F	h5-L3500-01	208255-80-5	10 mM	432.46	S2215	γ-secretase	DAPT (GSI-IX) is a novel γ-secretase inhibitor, which inhibits Aβ production with IC50 of 20 nM in HEK 293 cells.	L1100,L1300,L2100,L2300,L2500,L3000,
Mubritinib (TAK 165)	C1=C(C=CC(=C1)/C=C/C2OC=C(N=2)COC3=CC=C(C=C3)CCCCN4N=NC=C4)C(F)(F)F	h6-L3500-01	366017-09-6	10 mM	468.47	S2216	Her2	Mubritinib (TAK 165) is a potent inhibitor of ErbB2 with IC50 of 6 nM.	L1100,L1200,L1800,
SB590885	N1C(=C(NC=1C2=CC=C(C=C2)OCCN(C)C)C3=CC=C4C(=C3)CCC/4=N/O)C5=CC=NC=C5	h7-L3500-01	405554-55-4	10 mM	453.54	S2220	b-Raf	SB590885 is a potent B-Raf inhibitor with Ki of 0.16 nM.	L1100,L1200,L2100,L2300,L3000,L3300,
PF 3716556	C1=CC(=C2C(=C1)OCC[C@H]2NC3=CC(=CN4C3=NC(=C4)C)C(N(CCO)C)=O)C	h8-L3500-01	928774-43-0	10 mM	394.47	S2222	P-CAB	PF 3716556 is a potent and selective P-CAB (potassium-competitive acid blocker), with pIC50 of 6.026 and 7.095 for the inhibition of porcine H+/K+, ATPase activity in ion-leaky and ion-tight assay, respectively, inhibits gastric acid secretion, displays no activity at Na+/K+-ATPase.
TAME	C1=C(C=CC(=C1)S(N[C@H](C(OC)=O)CCCNC(=N)N)(=O)=O)C	h9-L3500-01	901-47-3	10 mM	342.41	S2225	APC	Tosyl-L-Arginine Methyl Ester (TAME) is an APC inhibitor and also inhibits an E3 ubiquitin ligase called "anaphase-promoting complex/cyclosome (APC/C)".	L1100,L1300,L2100,L2300,L2600,L3000,
Ketanserin (Vulketan Gel)	C1=CC=C2C(=C1)C(N(C(N2)=O)CCN3CCC(CC3)C(C4=CC=C(C=C4)F)=O)=O	h10-L3500-01	74050-98-9	10 mM	395.43	S2232	HTR2	Ketanserin (Vulketan Gel) is specific 5-HT2A serotonin receptor antagonist with a Ki of 2.5 nM for rat and human 5-HT2A.	L1100,L2200,
Clozapine (Clozaril)	N1C2=C(C(=NC3=C1C=CC(=C3)Cl)N4CCN(CC4)C)C=CC=C2	h11-L3500-01	5786-21-0	10 mM	326.82	S2459	HTR1	Clozapine (Clozaril) is a potent 5-HT1C receptor antagonist with an IC50 of 110 nM for 5-HT-stimulated phosphoinositide hydrolysis.	L1100,L1300,L2200,
Donepezil HCl (Aricept)	C1(=C2C(=CC(=C1OC)OC)C(C(C2)CC3CCN(CC3)CC4=CC=CC=C4)=O).Cl	a1-L3500-02	120011-70-3	10 mM	416	S2462	AChE	Donepezil is a specific and potent AChE inhibitor for bAChE and hAChE with IC50 of 8.12 nM and 11.6 nM , respectively.	L1100,L1300,L2200,
Pancuronium (Pavulon)	[C@H]1([C@H](C[C@]2([C@](C1)([C@]3([C@@](CC2)([C@]4([C@](CC3)([C@@H]([C@H](C4)[N+]5(CCCCC5)C)OC(C)=O)C)[H])[H])[H])C)[H])OC(C)=O)[N+]6(CCCCC6)C.[Br-].[Br-]	a2-L3500-02	15500-66-0	10 mM	732.67	S2497	nAChR	Pancuronium (Pavulon) is a competitive acetylcholine antagonist with an IC50 of 5.5 ¡À 0.5 nM	L1100,L1300,L2200,
Salbutamol sulfate (Albuterol)	C1(=CC=C(C(=C1)CO)O)C(CNC(C)(C)C)O.S(=O)(=O)(O)O	a3-L3500-02	51022-70-9	10 mM	337.39	S2507	β2	Salbutamol (Albuterol) is a short-acting β2-adrenergic receptor agonist with an IC50 of 8.93 µM.	L1100,L1300,L2200,
Xylazine HCl	C1(=CC=C(C(=C1C)NC2SCCCN=2)C).Cl	a4-L3500-02	23076-35-9	10 mM	256.79	S2516	α2	Xylazine HCl is α2 class of adrenergic receptor agonist.	L1100,L1300,L2200,
Tolterodine tartrate (Detrol LA)	C1(=C(C=C(C(=C1)O)[C@@H](C2=CC=CC=C2)CCN(C(C)C)C(C)C)C).O=C(O)[C@@H]([C@H](C(O)=O)O)O	a5-L3500-02	124937-52-6	10 mM	475.57	S2550	mAChR	Tolterodine tartrate (Detrol LA) is a tartrate salt of tolterodine that is a competitive muscarinic receptor antagonist.	L1100,L1300,L2200,L2400,
Tolvaptan (OPC-41061)	C(C1=C(C=C(C=C1)NC(=O)C2=CC=CC=C2C)C)(=O)N3CCCC(C4=C3C=CC(=C4)Cl)O	a6-L3500-02	150683-30-0	10 mM	448.94	S2593	vasopressin receptor 2	Tolvaptan (OPC-41061) is a selective, competitive arginine vasopressin receptor 2 antagonist with an IC50 of 1.28¦ÌM for the inhibition of AVP-induced platelet aggregation.	L1100,L1300,
URB597	C1=C(C=C(C=C1)OC(NC2CCCCC2)=O)C3=CC=CC(=C3)C(N)=O	a7-L3500-02	546141-08-6	10 mM	338.4	S2631	FAAH	URB597 (KDS-4103) is a potent FAAH inhibitor with IC50 of 4.6 nM.	L1100,
BMS-806 (BMS 378806)	C1=CNC2C(=C1OC)C(=CN=2)C(C(N3[C@@H](CN(CC3)C(=O)C4=CC=CC=C4)C)=O)=O	a8-L3500-02	357263-13-9	10 mM	406.43	S2632	gp120	BMS-806 (BMS 378806) selectively inhibitis the binding of HIV-1 gp120 to the CD4 receptor with EC50 of 0.85-26.5 nM in virus.	L1100,L2100,
A66	C1SC(=NC=1C2SC(=NC=2C)NC(N3[C@@H](CCC3)C(=O)N)=O)C(C)(C)C	a9-L3500-02	1166227-08-2	10 mM	393.53	S2636	p110α	A66 is a potent and specific p110α inhibitor with IC50 of 32 nM.	L1100,L1200,L2800,
TAK-875	C1(=C(C=C(C=C1)COC2=CC=C3C(=C2)OC[C@H]3CC(=O)O)C4=C(C=C(C=C4C)OCCCS(=O)(C)=O)C).O.C5=C(C=C(C=C5)COC6=CC=C7C(=C6)OC[C@H]7CC(=O)O)C8=C(C=C(C=C8C)OCCCS(=O)(C)=O)C	a10-L3500-02	1374598-80-7	10 mM	533.63	S2637	GPR40	TAK-875 is a selective GPR40 agonist with EC50 of 14 nM.	L1100,L2900,
NU7441 (KU-57788)	C1=C(OC2=C(C1=O)C=CC=C2C3=CC=CC4=C3SC5=C4C=CC=C5)N6CCOCC6	a11-L3500-02	503468-95-9	10 mM	413.49	S2638	DNA-PK	NU7441 is a highly potent and selective DNA-PK inhibitor with IC50 of 14 nM and also inhibits PI3K with IC50 of 5 μM.	L1100,L1200,L2300,L2800,L3000,
CHIR-124	C1(C(=C(C2=C(N1)C=CC(=C2)Cl)N[C@H]3C4CCN(C3)CC4)C5=NC6=C(N5)C=CC=C6)=O	b1-L3500-02	405168-58-3	10 mM	419.91	S2683	Chk1	CHIR-124 is a novel and potent Chk1 inhibitor with IC50 of 0.3 nM.	L1100,L1200,
ADX-47273	C1(=CC=C(C=C1)C(N2CCC[C@@H](C2)C3=NC(=NO3)C4=CC=C(C=C4)F)=O)F	b2-L3500-02	851881-60-2	10 mM	369.36	S2690	mGlu5	ADX47273 is a potent and specific mGlu5 antagonist with IC50 of 0.17μM.	L1100,L2200,
KX2-391	C1=C(C=CC(=C1)C2=CC=C(N=C2)CC(NCC3=CC=CC=C3)=O)OCCN4CCOCC4	b3-L3500-02	897016-82-9	10 mM	431.53	S2700	Src	KX2-391 (KX01) is a highly selective non ATP-competitive Src inhibitor with GI50 of 9-60 nM in cancer cell lines .	L1100,L1200,L2300,L3000,
ZM 336372	C1(=CC=CC(=C1)C(NC2=CC(=C(C=C2)C)NC(C3=CC=C(C=C3)O)=O)=O)N(C)C	b4-L3500-02	208260-29-1	10 mM	389.45	S2720	c-Raf	ZM 336372 is a potent and selective c-Raf inhibitor with IC50 of 70 nM.	L1100,L1200,L2100,L3300,
JTC-801	C1(=CC=C(C(=C1)C(=O)NC2=CC3=C(C=C2)N=C(C=C3N)C)COC4=CC=C(C=C4)CC).Cl	b5-L3500-02	244218-51-7	10 mM	447.96	S2722	ORL1	JTC-801 is a selective opioid receptor-like1 (ORL1) receptor antagonist with IC50 of 94 nM.	L1100,L2200,
AZ 3146	C1(=CC(=C(C=C1)NC2=NC3=C(C=N2)N(C(N3C4CCCC4)=O)C)OC)OC5CCN(CC5)C	b6-L3500-02	1124329-14-1	10 mM	452.55	S2731	Mps1	AZ3146 is a selective Mps1 inhibitor with IC50 of ~35 nM.	L1100,L2300,L3000,
PAC-1	C1(CN2CCN(CC2)CC(N/N=C/C3=CC=CC(=C3O)CC=C)=O)=CC=CC=C1	b7-L3500-02	315183-21-2	10 mM	392.49	S2738	Caspase-3	PAC-1 is a potent procaspase-3 activator with EC50 of 0.22 μM.	L1100,L2300,L2500,L3000,L3200,
CH5424802	C1(=CC=C2C(=C1)NC3=C2C(C4=C(C3(C)C)C=C(C(=C4)CC)N5CCC(CC5)N6CCOCC6)=O)C#N	b8-L3500-02	1256580-46-7	10 mM	482.62	S2762	ALK	CH5424802 is a potent and selective ALK inhibitor with IC50 of 1.9 nM.	L1100,L1200,L1800,
Tofacitinib (CP-690550, Tasocitinib)	N1=CN=C2C(=C1N(C)[C@H]3CN(CC[C@@H]3C)C(=O)CC#N)C=CN2	b9-L3500-02	477600-75-2	10 mM	312.37	S2789	JAK3	CP-690550 is a novel inhibitor of JAK3 with IC50 of 1 nM.	L1100,L1200,L2100,L2300,L3000,
APO866 (FK866)	C(/C=C/C1C=NC=CC=1)(=O)NCCCCC2CCN(CC2)C(C3C=CC=CC=3)=O	b10-L3500-02	658084-64-1	10 mM	391.51	S2799	NMPRTase	APO866 effectively inhibits NAMPT with IC50 of 0.09 nM.	L1100,L2300,L3000,
CEP33779	C1(=CC=CC(=C1)NC2N=C3N(N=2)C=CC=C3C4=CC=C(C=C4)S(=O)(C)=O)N5CCN(CC5)C	b11-L3500-02	1257704-57-6	10 mM	462.57	S2806	JAK2	CEP33779 is a selective JAK2 inhibitor with IC50 of 1.8 nM.	L1100,L1200,L2100,L2300,L3000,
CI994 (Tacedinaline)	C1(=CC=C(C=C1)C(=O)NC2=C(C=CC=C2)N)NC(C)=O	c1-L3500-02	112522-64-2	10 mM	269.3	S2818	HDAC1	CI994 (Tacedinaline) is an anti-cancer drug which inhibits HDAC1 with IC50 of 0.57 μM.	L1100,L1900,L2600,
Tideglusib	S1N(C(N(C1=O)CC2C=CC=CC=2)=O)C3C=CC=C4C=CC=CC=34	c2-L3500-02	865854-05-3	10 mM	334.39	S2823	GSK-3β	Tideglusib (NP031112, NP-12) is a potent non ATP-competitive inhibitor of GSK3 with IC50 of 60 nM.	L1100,L1200,L2100,L2800,
TPCA-1	C1(=C(C=C(S1)C2C=CC(=CC=2)F)C(=O)N)NC(=O)N	c3-L3500-02	507475-17-4	10 mM	279.29	S2824	IKK2	TPCA-1 is an inhibitor of IKK-2 with IC50 of 17.9 nM.	L1100,L1200,L2100,L2300,L3000,
Dizocilpine (MK 801)	C12=C([C@]3(C4=C([C@@H](C1)N3)C=CC=C4)C)C=CC=C2	c4-L3500-02	77086-21-6	10 mM	221.3	S2857	NMDA	Dizocilpine is a potent N-methyl-D-aspartate (NMDA) receptor antagonist with Ki of 30.5 nM.	L1100,
ML130	C1=CC=C2C(=C1)N(C(=N2)N)S(=O)(C3=CC=C(C=C3)C)=O	c5-L3500-02	799264-47-4	10 mM	287.34	S2863	NOD1	ML130 is a potent and selective inhibitor of NOD1 with IC50 of 0.56 μM.	L1100,
GW441756	C1=CC=C2C(=N1)C(C(N2)=O)=CC3=CN(C4=C3C=CC=C4)C	c6-L3500-02	504433-23-2	10 mM	275.3	S2891	TrkA	GW 441756 is a potent, selective inhibitor of TrkA with IC50 of 2 nM.	L1100,L1800,
WZ 811	C1(C=CC(=CC=1)CNC2C=CC=CN=2)CNC3C=CC=CN=3	c7-L3500-02	55778-02-4	10 mM	290.36	S2912	CXCR4	WZ811 is a highly potent competitive CXCR4 antagonist with EC50 of 0.3 nM.	L1100,L2200,
GW9662	C1(=CC(=CC=C1Cl)[N+](=O)[O-])C(NC2C=CC=CC=2)=O	c8-L3500-02	22978-25-2	10 mM	276.68	S2915	PPARγ	GW9662 is a selective PPAR antagonist, inhibiting PPARγ, PPARα and PPARδ with IC50 of 3.3 nM, 32 nM and 2 μM, respectively.	L1100,
Evacetrapib (LY2484595)	C1(=CC(=CC(=C1)CN([C@]2(CCCN(C3=C2C=C(C=C3C)C)C[C@]4(CC[C@@](CC4)(C(O)=O)[H])[H])[H])C5N=NN(N=5)C)C(F)(F)F)C(F)(F)F	c9-L3500-02	1186486-62-3	10 mM	638.65	S2925	CETP	LY2484595 is a potent and selective inhibitor of CETP with IC50 of 5.5 nM.	L1100,
Pifithrin-α	C1(CCC2=C(C1)N(C(S2)=N)CC(C3=CC=C(C=C3)C)=O).Br	c10-L3500-02	63208-82-2	10 mM	367.3	S2929	p53	Pifithrin-α is an inhibitor of p53, inhibiting p53-dependent transactivation of p53-responsive genes.	L1100,L2600,L3200,
Rimonabant (SR141716)	N1(N=C(C(=C1C2C=CC(=CC=2)Cl)C)C(=O)NN3CCCCC3)C4C(=CC(=CC=4)Cl)Cl	c11-L3500-02	168273-06-1	10 mM	463.79	S3021	CB1	Rimonabant is a selective antagonist of CB1 with IC50 of 13.6 nM and EC50 of 17.3 nM in hCB1 transfected HEK 293 membrane.	L1100,L1300,L2200,
Entacapone	C(/C(=C/C1C=C(C(=C(C=1)[N+](=O)[O-])O)O)C#N)(=O)N(CC)CC	d1-L3500-02	130929-57-6	10 mM	305.29	S3147	COMT	Entacapone inhibits catechol-O-methyltransferase(COMT) with IC50 of 151 nM.	L1100,L1300,L1900,
Sitagliptin phosphate monohydrate	C1(=C(C(=CC(=C1F)C[C@H](CC(N2CC3N(CC2)C(=NN=3)C(F)(F)F)=O)N)F)F).P(=O)(=O)OO.[HH].O	d2-L3500-02	654671-77-9	10 mM	523.32	S4002	DPP-4	Sitagliptin phosphate (MK-0431) is a potent inhibitor of DPP-IV with IC50 of 19 nM in Caco-2 cell extracts.	L1100,L2500,L2900,
Mirabegron (YM178)	S1C(=NC(=C1)CC(=O)NC2C=CC(=CC=2)CCNC[C@@H](C3C=CC=CC=3)O)N	d3-L3500-02	223673-61-8	10 mM	396.51	S4009	β3	Mirabegron is a selective β3-adrenoceptor agonist with EC50 of 22.4 nM.	L1100,L1300,L2200,
Sodium 4-Aminosalicylate	[O-]C(C1=C(C=C(C=C1)N)O)=O.[Na+]	d4-L3500-02	6018-19-5	10 mM	211.15	S4073	NF-κB	Sodium 4-Aminosalicylate is an antibiotic used to treat tuberculosis via NF-?oB inhibition and free radical scavenging.	L1100,L1300,L2100,
PTC124 (Ataluren)	C1=C(C=CC=C1C(=O)O)C2=NOC(=N2)C3=CC=CC=C3F	d5-L3500-02	775304-57-9	10 mM	284.24	S6003	CFTR	PTC124 (Ataluren) is a potent nonsense mutation inhibitor with EC50 of ~0.1 μM.	L1100,
Birinapant (TL32711)	CN[C@H](C(N[C@@H](CC)C(N1[C@@H](C[C@@H](C1)O)CC2=C(NC3=C2C=CC(=C3)F)C4NC5=C(C=4C[C@@H]6C[C@@H](CN6C([C@@H](NC([C@@H](NC)C)=O)CC)=O)O)C=CC(=C5)F)=O)=O)C	d6-L3500-02	1260251-31-7	10 mM	806.94	S7015	cIAP1	Birinapant (TL32711) is a SMAC mimetic antagonist, mostly to cIAP1 with Kd of <1 nM, less potent to XIAP. Phase 1/2.
Stattic	C1(=CC=C2C(=C1)S(C=C2)(=O)=O)[N+](=O)[O-]	d7-L3500-02	19983-44-9	10 mM	211.19	S7024	STAT3	Stattic inhibits STAT3 with IC50 of 5.1 μM.	L1100,L2100,
SANT-1	C1=CC=CC=C1N2N=C(C(=C2C)/C=N/N3CCN(CC3)CC4=CC=CC=C4)C	d8-L3500-02	304909-07-7	10 mM	373.49	S7092	Smoothened	SANT-1 directly binds to Smoothened (Smo) receptor with Kd of 1.2 nM and inhibits Smo agonist effects with IC50 of 20 nM.
IPA-3	S(SC1C(=CC=C2C=CC=CC=12)O)C3C(=CC=C4C=CC=CC=34)O	d9-L3500-02	42521-82-4	10 mM	350.45	S7093	Pak1	IPA-3 is a selective non-ATP competitive Pak1 inhibitor with IC50 of 2.5 μM, no inhibition to group II PAKs (PAKs 4-6).
NLG919	C1=CC2=C(C=C1)C(N3C2=CN=C3)CC(C4CCCCC4)O	d10-L3500-02	1402836-58-1	10 mM	282.38	S7111	IDO	NLG919 is a potent IDO (indoleamine-(2,3)-dioxygenase) pathway inhibitor with Ki/EC50 of 7 nM/75 nM.
TCID	C1(=C(C(=C2C(=C1Cl)C(CC2=O)=O)Cl)Cl)Cl	d11-L3500-02	30675-13-9	10 mM	283.92	S7140	DUB	TCID is a DUB inhibitor for ubiquitin C-terminal hydrolase L3 with IC50 of 0.6 μM, 125-fold selective to L1.
10058-F4	C1=C(C=CC(=C1)/C=C2\C(NC(S2)=S)=O)CC	e1-L3500-02	403811-55-2	10 mM	249.35	S7153	c-Myc	10058-F4 is a c-Myc inhibitor that specificallly inhibits the c-Myc-Max interaction and prevents transactivation of c-Myc target gene expression.
SMI-4a	S1C(NC(C/1=C\C2C=C(C=CC=2)C(F)(F)F)=O)=O	e2-L3500-02	438190-29-5	10 mM	273.23	S8005	Pim1	SMI-4a is a potent inhibitor of Pim1 with IC50 of 17 nM.	L1100,L2600,
RGD (Arg-Gly-Asp) Peptides	[C@H](NC(CNC([C@H](CCCNC(N)=N)N)=O)=O)(CC(O)=O)C(O)=O	e3-L3500-02	99896-85-2	10 mM	346.34	S8008	Integrin	RGD (Arg-Gly-Asp) Peptides is a cell adhesion motif which can mimic cell adhesion proteins and bind to integrins.
Tariquidar	C1=CC=C2C(=C1)C=C(C=N2)C(NC3=C(C=C(C(=C3)OC)OC)C(NC4=CC=C(C=C4)CCN5CC6=C(CC5)C=C(C(=C6)OC)OC)=O)=O	e4-L3500-02	206873-63-4	10 mM	646.73	S8028	P-gp	Tariquidar (XR9576) is a potent and selective noncompetitive inhibitor of P-glycoprotein with Kd of 5.1 nM.	L1100,
NSC 23766	N1(C(=CC(=C2C=C(C=CC=12)NC3=NC(=NC(=C3)C)NC(CCCN(CC)CC)C)N)C).Cl.Cl.Cl	e5-L3500-02	1177865-17-6	10 mM	530.96	S8031	Rac	NSC 23766 is an inhibitor of Rac GTPase targeting Rac activation by guanine nucleotide exchange factors (GEFs) with IC50 of about 50 μM.	L1100,
PRT062607 (P505-15, PRT2607, BIIB057) HCl	N1(=C(N=C(C(=C1)C(N)=O)NC2=CC(=CC=C2)N3N=CC=N3)N[C@@H]4CCCC[C@H]4N).Cl	e6-L3500-02	1370261-97-4,1370261-96-3(free base)	10 mM	429.91	S8032	Syk		L1100,
UPF 1069	C1=CC(=C2C(=C1)C(NC=C2)=O)OCC(C3=CC=CC=C3)=O	e7-L3500-02	1048371-03-4	10 mM	279.29	S8038	PARP2	UPF 1069 is a selective PARP2 inhibitor with IC50 of 0.3 μM.	L1100,
GW2580	N1=C(N=CC(=C1N)CC2=CC=C(C(=C2)OC)OCC3=CC=C(C=C3)OC)N	e8-L3500-02	870483-87-7	10 mM	366.41	S8042	CSF-1R	GW2580 is a selective inhibitor of human c-FMS with IC50 of 30 nM.	L1100,L1800,
ABT-199 (GDC-0199 )	C1=C(C=CC(=C1)C2CC(CCC=2CN3CCN(CC3)C4=CC(=C(C=C4)C(=O)NS(C5=CC=C(C(=C5)[N+](=O)[O-])NCC6CCOCC6)(=O)=O)OC7=CN=C8C(=C7)C=CN8)(C)C)Cl	e9-L3500-02	1257044-40-8	10 mM	868.44	S8048	Bcl-2	ABT-199 is a Bcl-2-selective inhibitor with Ki of < 0.010 nM.	L1100,L3200,

## Sheet: Sheet1
Catalog Number	Item Name	Volume	Amount	Concentration	装货	入库
S1008	AZD6244 (Selumetinib)	250uL	1	10mM	China	American
S1013	Bortezomib (Velcade)	250uL	1	10mM
S1029	Lenalidomide (Revlimid)	250uL	1	10mM
S1033	Nilotinib (AMN-107)	250uL	1	10mM
S1039	Rapamycin (Sirolimus)	250uL	1	10mM
S1046	Vandetanib (Zactima)	250uL	1	10mM
S1049	Y-27632 2HCl	250uL	1	10mM
S1055	Enzastaurin (LY317615)	250uL	1	10mM
S1061	Nutlin-3	250uL	1	10mM
S1070	PHA-665752	250uL	1	10mM
S1075	SB 216763	250uL	1	10mM
S1078	MK-2206 2HCl	250uL	1	10mM
S1079	PD153035 HCl	250uL	1	10mM
S1082	Vismodegib (GDC-0449)	250uL	1	10mM
S1087	Iniparib (BSI-201)	250uL	1	10mM
S1091	Linsitinib (OSI-906)	250uL	1	10mM
S1110	Varespladib (LY315920)	250uL	1	10mM
S1115	Odanacatib (MK 0822)	250uL	1	10mM
S1123	Abiraterone (CB-7598)	250uL	1	10mM
S1130	YM155	250uL	1	10mM
S1133	MLN8237 (Alisertib)	250uL	1	10mM
S1139	ADL5859 HCl	250uL	1	10mM
S1141	17-AAG (Tanespimycin)	250uL	1	10mM
S1147	Barasertib (AZD1152-HQPA)	250uL	1	10mM
S1158	MK-8245	250uL	1	10mM
S1165	ABT-751	250uL	1	10mM
S1169	TGX-221	250uL	1	10mM
S1180	XAV-939	250uL	1	10mM
S1186	BIBR 1532	250uL	1	10mM
S1191	Fulvestrant (Faslodex)	250uL	1	10mM
S1200	Decitabine	250uL	1	10mM
S1202	Dutasteride	250uL	1	10mM
S1208	Doxorubicin (Adriamycin)	250uL	1	10mM
S1216	PFI-1	250uL	1	10mM
S1231	Topotecan HCl	250uL	1	10mM
S1233	2-Methoxyestradiol	250uL	1	10mM
S1235	Letrozole	250uL	1	10mM
S1250	MDV3100 (Enzalutamide)	250uL	1	10mM
S1259	Ramelteon (TAK-375)	250uL	1	10mM
S1261	Celecoxib	250uL	1	10mM
S1268	IC-87114	250uL	1	10mM
S1274	BX-795	250uL	1	10mM
S1324	Doxazosin mesylate	250uL	1	10mM
S1329	Etomidate	250uL	1	10mM
S1362	Rigosertib (ON-01910)	250uL	1	10mM
S1410	AS-605240	250uL	1	10mM
S1453	Tipifarnib (Zarnestra)	250uL	1	10mM
S1456	Zibotentan (ZD4054)	250uL	1	10mM
S1460	SP600125	250uL	1	10mM
S1476	SB 525334	250uL	1	10mM
S1491	Fludarabine (Fludara)	250uL	1	10mM
S1498	NVP-BEP800	250uL	1	10mM
S1512	Tadalafil (Cialis)	250uL	1	10mM
S1525	MK-1775	250uL	1	10mM
S1526	Quizartinib (AC220)	250uL	1	10mM
S1531	BIX 02189	250uL	1	10mM
S1536	CP 673451	250uL	1	10mM
S1541	EX 527	250uL	1	10mM
S1544	AM-1241	250uL	1	10mM
S1548	Dapagliflozin	250uL	1	10mM
S1549	Nebivolol (Bystolic)	250uL	1	10mM
S1550	Pimobendan (Vetmedin)	250uL	1	10mM
S1570	KU-60019	250uL	1	10mM
S1572	BS-181 HCl	250uL	1	10mM
S1574	BIRB 796 (Doramapimod)	250uL	1	10mM
S1577	Tie2 kinase inhibitor	250uL	1	10mM
S1578	Candesartan (Atacand)	250uL	1	10mM
S1582	H 89 2HCl	250uL	1	10mM
S1630	Allopurinol (Zyloprim)	250uL	1	10mM
S1657	Enalaprilat dihydrate	250uL	1	10mM
S1801	Ranitidine (Zantac)	250uL	1	10mM
S1847	Clemastine Fumarate	250uL	1	10mM
S2012	PCI-34051	250uL	1	10mM
S2013	PF 573228	250uL	1	10mM
S2131	Roflumilast (Daxas)	250uL	1	10mM
S2149	GSK1292263	250uL	1	10mM
S2163	PF-4708671	250uL	1	10mM
S2169	Rosuvastatin calcium (Crestor)	250uL	1	10mM
S2182	SB 743921	250uL	1	10mM
S2183	BGJ398 (NVP-BGJ398)	250uL	1	10mM
S2199	Aliskiren hemifumarate	250uL	1	10mM
S2215	DAPT (GSI-IX)	250uL	1	10mM
S2216	Mubritinib (TAK 165)	250uL	1	10mM
S2220	SB590885	250uL	1	10mM
S2222	PF 3716556	250uL	1	10mM
S2225	TAME	250uL	1	10mM
S2232	Ketanserin (Vulketan Gel)	250uL	1	10mM
S2459	Clozapine (Clozaril)	250uL	1	10mM
S2462	Donepezil HCl (Aricept)	250uL	1	10mM
S2497	Pancuronium (Pavulon)	250uL	1	10mM
S2507	Salbutamol sulfate (Albuterol)	250uL	1	10mM
S2516	Xylazine HCl	250uL	1	10mM
S2550	Tolterodine tartrate (Detrol LA)	250uL	1	10mM
S2593	Tolvaptan (OPC-41061)	250uL	1	10mM
S2631	URB597	250uL	1	10mM
S2632	BMS-806 (BMS 378806)	250uL	1	10mM
S2636	A66	250uL	1	10mM
S2637	TAK-875	250uL	1	10mM
S2638	NU7441 (KU-57788)	250uL	1	10mM
S2683	CHIR-124	250uL	1	10mM
S2690	ADX-47273	250uL	1	10mM
S2700	KX2-391	250uL	1	10mM
S2720	ZM 336372	250uL	1	10mM
S2722	JTC-801	250uL	1	10mM
S2731	AZ 3146	250uL	1	10mM
S2738	PAC-1	250uL	1	10mM
S2762	CH5424802	250uL	1	10mM
S2789	Tofacitinib (CP-690550, Tasocitinib)	250uL	1	10mM
S2799	APO866 (FK866)	250uL	1	10mM
S2806	CEP33779	250uL	1	10mM
S2818	CI994 (Tacedinaline)	250uL	1	10mM
S2823	Tideglusib	250uL	1	10mM
S2824	TPCA-1	250uL	1	10mM
S2857	Dizocilpine (MK 801)	250uL	1	10mM
S2863	ML130	250uL	1	10mM
S2891	GW441756	250uL	1	10mM
S2912	WZ 811	250uL	1	10mM
S2915	GW9662	250uL	1	10mM
S2925	Evacetrapib (LY2484595)	250uL	1	10mM
S2929	Pifithrin-α	250uL	1	10mM
S3021	Rimonabant (SR141716)	250uL	1	10mM
S3147	Entacapone	250uL	1	10mM
S4002	Sitagliptin phosphate monohydrate	250uL	1	10mM
S4009	Mirabegron (YM178)	250uL	1	10mM
S4073	Sodium 4-Aminosalicylate	250uL	1	10mM
S6003	PTC124 (Ataluren)	250uL	1	10mM
S7015	Birinapant (TL32711)	250uL	1	10mM
S7024	Stattic	250uL	1	10mM
S7092	SANT-1	250uL	1	10mM
S7093	IPA-3	250uL	1	10mM
S7111	NLG919	250uL	1	10mM
S7140	TCID	250uL	1	10mM
S7153	10058-F4	250uL	1	10mM
S8005	SMI-4a	250uL	1	10mM
S8008	RGD (Arg-Gly-Asp) Peptides	250uL	1	10mM
S8028	Tariquidar	250uL	1	10mM
S8031	NSC 23766	250uL	1	10mM
S8032	PRT062607 (P505-15, PRT2607, BIIB057) HCl	250uL	1	10mM
S8038	UPF 1069	250uL	1	10mM
S8042	GW2580	250uL	1	10mM
S8048	ABT-199 (GDC-0199 )	250uL	1	10mM
